# Supplementary material for: Redox-Activation of Neutrophils Induced by Pericardium Scaffolds
Source: Int J Mol Sci. 2022 Dec 7;23(24):15468. doi: 10.3390/ijms232415468 (PMC9779008; doi:10.3390/ijms232415468)
Supplement: Supplementary file 1 [file ijms-23-15468-s001.zip]

Archive with 1 entries (1 files):
- ijms-2014273-supplementary.pdf
